# Supplementary material for: A scoping review of mycetoma profile in Egypt: revisiting the global endemicity map
Source: Trans R Soc Trop Med Hyg. 2022 Sep 9;117(1):1–11. doi: 10.1093/trstmh/trac085 (PMC9808524; doi:10.1093/trstmh/trac085)
Supplement: trac085_Supplemental_Files [file trac085_supplemental_files.zip]

Archive with 2 entries (2 files):
- Supplementary file S1 Revision.docx
- Supplementary File S2 Revision.docx
